# Supplementary material for: Proposal of Molecular‐Level Crystallization Mechanism for Halogenated Benzyl Alcohols: A Study of Isostructural Crystals
Source: Chempluschem. 2025 Jun 20;90(8):e202500144. doi: 10.1002/cplu.202500144 (PMC12352734; doi:10.1002/cplu.202500144)
Supplement: Supplementary file 1 — Supplementary Material [file CPLU-90-e202500144-s001.zip]

Archive with 4 entries (4 files):
- cplu202500144-sup-0001-SuppData-S1.mp4
- cplu202500144-sup-0002-SuppData-S2.pdf
- cplu202500144-sup-0003-SuppData-S3.mp4
- cplu202500144-sup-0004-SuppData-S4.mp4
